# Supplementary material for: Tracing Aquatic Macrophyte Development in Nansi Lake, Northern China's Largest Freshwater Lake: Plant Macrofossils From 1855 to Present
Source: Ecol Evol. 2025 Jan 23;15(1):e70878. doi: 10.1002/ece3.70878 (PMC11755067; doi:10.1002/ece3.70878)
Supplement: Supplementary file 2 — Data S1. [file ECE3-15-e70878-s001.xlsx]

## Sheet: documented records
Year	mean annual temperature(℃)	Palmer Drought Severity Index（PDSI）	annual precipitation anomaly percentage	Year	water level（m）	Year	disaster area affected by floods（10*4hm2）	disaster area affected by droughts（10*4hm2）	Year	industrial output values（100 million yuan ）	Year	population（ten thousands）	agricultural output values（100 million yuan ）	fisheries output（100 million yuan ）	Year	TN(mg/l)	TP(mg/l)
1951	12.8031	0.452845	-8.34667	1961	33.0173	1951	16.4412	2.59498	1978	3.03	1949	354.67	1.25	0.1335	1983	0.825	0.018
1952	12.6929	-0.511573	10.3589	1962	32.6628	1952	2.48468	3.67459	1979	3.48	1950		1.59		1993	1.60596	0.0919192
1953	13.3071	-2.45938	-0.916335	1963	33.121	1953	14.9223	14.5979	1980	3.9	1951				2000	3.7	0.15
1954	13.3071	0.119776	5.91536	1964	33.2248	1954	9.29512	5.40088	1981	4.49	1952	357.66		0.6872	2007	1.88879	0.111111
1955	13.7953	0.602505	10.3741	1965	33.2248	1955	3.45164	2.8026	1982	5.58	1953				2008	2.85848	0.186869
1956	12.5827	2.99607	12.7534	1966	33.0433	1956	5.82933	0.204314	1983	6.44	1954				2010	2.617	0.11
1957	12.8976	3.33033	35.912	1967	32.8184	1957	38.6036	2.04114	1984	7.3	1955		2.22
1958	13.5906	1.19708	37.9956	1968	32.9568	1958	15.9934	0.41665	1985	9.3	1956	411.061
1959	14.1024	0.510955	-7.71482	1969	33.0433	1959	3.87584	8.95987	1986	10.89	1957	417.779		0.6257
1960	14.1024	-0.434999	2.97729	1970	33.3199	1960	11.5539	5.71243	1987	15.23	1958
1961	14.4094	-2.16006	16.3396	1971	33.4669	1961	11.9846	16.0951	1988	24.15	1959
1962	13.4882	-1.95567	5.06547	1972	33.3025	1962	6.46539	8.84533	1989	28.74	1960		1.63
1963	13.0945	2.16338	19.3187	1973	33.2681	1963	29.8287	1.81182	1990	31.83	1961
1964	13.2992	4.2972	78.6918	1974	33.121	1964	31.6654	0.186974	1991	34.74	1962	430.36		0.4497
1965	13.7953	2.99885	9.53229	1975	33.3285	1965	7.97345	0.50996	1992	48.77	1963
1966	13.8976	-1.00826	-25.7874	1976	33.268	1966	0.182727	17.1658	1993	66.12	1964
1967	13.4094	-3.27147	8.35445	1977	32.9568	1967	4.50754	8.50995	1994	103.53	1965	451.85	2.48	0.3163
1968	13.7953	-2.97427	-21.6224	1978	33.0692	1968	1.90937	1.90914	1995	128.8	1966
1969	12.5906	-0.228134	19.0504	1979	33.3285	1969	2.33994	1.1498	1996	162.85	1967
1970	13.3071	-0.858601	20.2424	1980	33.2681	1970	6.66452	1.3639	1997	180	1968
1971	13.3071	-0.375983	17.8723	1981	32.6196	1971	6.01335	0.82115	1998	192.81	1969
1972	13.1024	0.737521	12.5347	1982	32.3602	1972	1.46795	6.76833	1999	194.64	1970	519.84	2.69	0.3417
1973	13.5906	0.663641	15.2105	1983	32.6715	1973	3.1966	5.36018	2000	212.37	1971
1974	13.3071	1.12771	30.0585	1984	32.8963	1974	3.62717	10.0095	2001	246.02	1972
1975	14	2.03713	8.09612	1985	33.3372	1975	2.54319	2.75931	2002	283.59	1973
1976	13	-0.114674	-38.8006	1986	32.8011	1976	2.86559	6.75971	2003	352.9	1974
1977	13.8976	-1.67278	1.8726	1987	32.1354	1977	1.24075	13.6808	2004	466.64	1975	563.056	4.93	0.7445
1978	13.8976	-3.45364	13.7507	1988	31.8588	1978	1.88767	2.10401	2005	568.05	1976	571.06		0.9527
1979	13.5906	-1.18984	9.30294	1989	31.5389	1979	1.88554	4.26524	2006	656.2	1977	579		1.0015
1980	12.8976	1.07392	-2.56524	1990	32.049	1980	1.45061	1.34255	2007	772.14	1978	584.83	9.04	1.1278
1981	13.3071	-1.8942	-30.167	1991	33.0433	1981	0.366751	11.9413	2008	939.8	1979	592.54	10.89	0.9417
1982	13.6929	-2.82161	-18.8829	1992	32.4813	1982	0.581093	9.45119	2009	969.26	1980	598.04	11.99	0.9111
1983	13.7953	-1.67097	-12.3474	1993	32.7233	1983	0.903253	26.5403	2010	1037.81	1981	606.99	10.96	0.8161
1984	12.6929	0.258835	25.9511	1994	33.2939	1984	0.252208	0.792957	2011	1158.11	1982	616.8	14.33	0.546
1985	13.2047	3.33886	23.8781	1995	33.3458	1985	3.60334	0.250203	2012	1244.5	1983	623.83	16.24	0.779
1986	13.3071	-0.983634	-33.4086	1996	33.1556	1986	0.13967	21.3415	2013	1313.48	1984	634.48	19.66	0.9345
1987	13.8031	-0.222657	-15.8894	1997	32.7925	1987	0	20.1496	2014	1326.91	1985	639.9	17.94	1.2736
1988	13.5906	-2.55999	-20.3371	1998	32.9222	1988	0	30.5319	2015	1419.67	1986	646.93	20.02	1.438
1989	13.6929	-3.11633	-24.7856	1999	32.853	1989	0.241237	6.51529	2016	1440.37	1987	660.31	22.29	1.5304
1990	13.7953	-0.0918588	71.9915	2000	32.317	1990	0.996327	0.996209	2017	1535.36	1988	677.53	27.77	1.1311
1991	13.3071	0.594929	9.6588	2001	32.5677	1991	4.88844	0.453219	2018	1565.83	1989	693.92	30.4	1.0442
1992	13.4173	-0.0912846	-17.0527	2002	31.6294	1992	0.126458	19.7058	2019	1507.75	1990	727.06	39.61	1.2072
1993	13.2992	-0.499139	35.7908	2004	33.6095	1993	15.2686	2.50427			1991	744.21	46.1	1.5168
1994	14.3071	-2.63239	2.84583	2010	33.442	1994	1.42029	1.85298			1992	749.77	50.27	1.957
1995	13.7008	-4.11631	9.67753	2011	33.2278	1995	2.28355	1.85074			1993	754.44	62.06	2.9386
1996	13.4094	-3.8563	-18.8147	2012	33.2931	1996	1.19958	1.84886			1994	756.64	91.15	6.2116
1997	14	-2.35319	-35.4335	2013	33.1002	1997	0.115723	8.76959			1995	761.74	121.43	9.7628
1998	14.5984	1.00521	33.7376			1998	3.79138	0.762522			1996	766.81	130.18	11.0735
1999	14.2047	-2.9092	-22.0645			1999	0.111358	7.03445			1997	774.03	128.02	15.7345
2000	14.1024	0.115227	-19.9823			2000	0.108999	8.11442			1998	779.07	118.97	13.7233
2001	14	-0.64511	-9.29163			2001	1.83777	5.29932			1999	784.56	115.93	14.3437
2002	14.4882	-2.14756	-45.204			2002	0.104988	3.02555			2000	786.3	119.68	14.7088
2003	13.4016	2.39814	78.8822								2001	793.95	122.06	16.2135
2004	14.3071	2.86229	22.7833								2002	796.77	122.97	13.2382
2005	13.5906	1.99064	34.9589								2003	798.89	125.08	14.4976
2006	14.6929		16.2622								2004	802.3	149.54	20.3457
2007	14.3071		31.7028								2005	805.78	177.53	22.3989
2008	13.5906		26.3649								2006	811.83	199.32	26.7302
2009	14.1024		9.74644								2007	818.27	270.3	28.2802
2010	13.8976		16.282								2008	822.75	296.48	28.9653
2011	13.4882		27.2699								2009	831.31	324.04	36.5374
											2010	843	346.87	43.0627
											2011	847	367.21	48.402
											2012	847.1	394.84	54.1168
											2013	847.8	423.79	59.8962
											2014	860.1	448.55	58.503
											2015	867.435	472.19	55.808
											2016	875.73	473.59	56.8452
											2017	883.2	493.4	87.2282
											2018		492.31	88.14
											2019	892.878		85.9349
											2020		552.2	83.7

## Sheet: sedimentary records1
depth/cm	Year	Potamgeton lucens seeds	Potamogeton malaianus seeds	Potamogeton crispus seeds	Potamogeton unidentified seeds	Potamgeton spp. leaf fragments	Potamogeton crispus seed hoods	Potamogeton crispus turion teeth	Myriophyllum spicatum seeds	Myriophyllum spicatum leaf fragments	Myriophyllum verticillatum seeds	Ceratophyllum demersum seed spines	Ceratophyllum demersum leaf spines	Hydrilla verticillata seeds	Najas marina seeds	Najas minor seeds	Vallisneria natans seeds	Vallisneria spinulosa seeds	Chara sp. Oospores	Nitella sp. Oospores	Ranunculus trichophyllus (subgenus Batrachium) fruit.	Trapa natans fruits	Trapa natans barbed appendage of seeds	Nymphoides peltatum leaf fragments	Nymphoides peltatum seeds	Nymphaeaceae trichosclereids	Cyperaceae seeds	Polygonum seeds	Typha sp. seeds	Rumex sp. Fruits	Alisma plantago-aquatica seed	Rorippa islandica seeds	Equisetum fluviatile stem fragments	Gloeotrichia	Lophopodella-carteri	Plumatella statoblast	depth/cm	年代	Sumerged angiosperm+chara	Floated-leaved & free floating	Emergent & wetland	Bryozoan	Planktonic cladocerans	Littoral cladocerans	CaseN2	Dx (50)	Clay	Fine silt	Coarse silt
2	2014.38	25	0	0	0	100	0	0	25	12091.7	0	25	150	25	6.25	0	0	50	208.333	66.6667	0	6.25	0	250	0	0	162.5	0	0	0	0	25	250	25	50	75	1	2016.68								7.39	21.84	64.18	13.982
4	2009.58	14.29	0	0	28.58	42.87	14.29	0	0	1957.73	0	0	342.96	21.435	0	0	14.29	14.29	142.9	57.16	0	3.5725	0	57.16	7.145	0	42.858	14.286	0	0	0	14.29	0	21.435	14.29	57.16	2	2014.38	12775	256.25	462.5	125	25	0	3.838	6.77	27.41	54.41	15.61
6	2005.08	10	0	0	5	0	0	0	0	670	0	0	440	0	5	0	0	0	90	0	0	0	0	0	5	40	10	10	10	0	0	0	0	0	0	0	3	2012.09								5.68	30.87	68.42	0.72
8	2000.43	0	8.7	0	4.35	0	0	0	0	269.7	0	0	0	0	0	0	0	0	17.4	34.8	0	0	0	8.7	0	0	4.35	0	0	0	0	0	0	0	0	0	4	2009.58	2650.79	67.8775	92.869	71.45	42.87	0	6.4836	5.91	29.74	63.61	6.6502
10	1996.03	0	0	0	0.667	0	0	0	0	93.38	0	0	0	0	0.83375	0	0	0	46.69	0	0	0	0	0	1.6675	0	0	0	0	0	0	0	0	6.67	0	0	5	2007.41								6.49	28.61	54.93	13.56
12	1992.19	0	0	0	0	0	0	0	0	130.73	0	0	0	0	0	0	0	0	30.76	0	0	0	0	0	0	0	0	0	0	0	0	0	0	0	0	0	6	2005.08	1220	45	30	0	0	80	5.196	6.99	26.93	49.69	13.61
14	1987.83	0	0	0	0	0	0	0	0	269.7	0	0	0	0	2.175	0	8.7	0	321.9	104.4	0	0	0	0	2.175	0	8.7	34.8	0	8.7	0	0	0	0	26.1	26.1	7	2002.42								6	30.15	57.96	11.88
16	1982.66	0	0	0	0	0	0	0	0	131.1	0	6.9	255.3	0	0	3.45	0	0	44.85	0	0	0	0	0	0	0	34.5	0	0	0	0	0	0	0	75.9	79.35	8	2000.43	334.95	8.7	4.35	0	0	0	3.8416	5.82	32.52	51.18	11.44
18	1977.77	6.67	0	0	0	0	0	0	0	53.36	0	0	320.16	0	0	0	0	0	36.685	53.36	0	0	0	0	6.67	0	6.67	20.01	0	0	0	0	0	6.67	26.68	26.68	9	1998.26								5.32	34.42	65.32	0.26
20	1972.3	5.26	0	0	0	0	0	15.78	0	210.4	0	0	63.12	0	0	0	0	0	36.82	126.24	5.26	0.32875	0	63.12	0	0	13.15	5.26	0	0	0	0	0	2.63	21.04	26.3	10	1996.03	141.571	1.6675	6.67	0	0	26.68	2.6594	5.19	36.04	63.74	0.23
22	1966.77	0	0	0	0.741	0	0	0	0	133.38	0	0	111.15	0	0	0	0	0	11.115	0	0	0	0	37.05	0	0	7.41	7.41	0	0	0	0	0	0	3.705	3.705	11	1993.92								5.79	33.83	50.46	9.19
24	1962.59	8.33	0	0	0	0	0	0	0	141.61	0	0	0	0	0	0	0	0	0	0	0	0	0	0	0	0	0	0	0	0	0	0	0	0	0	0	12	1992.19	161.49	0	0	0	0	0	1.7854	6.2	30.73	54.28	10.1
26	1956.2	0	0	0	0	7.14	0	0	0	85.68	0	0	0	0	0	0	0	0	7.14	0	0	0	0	0	0	0	0	0	0	0	0	0	0	0	7.14	7.14	13	1990.36								6.58	28.9	52.53	14.25
28	1947.94	0	0	0	0	5.88	0	0	0	31.36	0	0	113.68	0	0	5.88	0	0	1.47	0	0	0	0	0	0	0	0	5.88	0	0	0	0	0	1.47	8.82	8.82	14	1987.83	706.875	2.175	52.2	52.2	0	0	5.0952	5.19	37.32	60.14	2.54
30	1937.29	0	0	0	0	6.67	0	0	0	140.07	6.67	0	80.04	0	0	0	0	0	0	26.68	0	0	0	0	0	0	6.67	0	0	0	6.67	0	0	0	13.34	13.34	15	1985.52								5.58	35.58	49.62	9.31
32	1934.06	0	0	0	0	6.25	0	0	0	50	0	0	0	0	0	0	0	0	4.16667	0	0	0	0	12.5	0	0	0	0	0	0	0	0	0	0	25	25	16	1982.66	441.6	0	34.5	155.25	3.45	27.6	3.7176	5.96	32.65	51.13	10.8
34	1918.59	0	0	12	0	0	0	0	0	24	0	0	130.667	0	0	0	0	0	5.33333	0	0	0	0	48	0	0	0	0	0	0	0	0	0	0	48	48	17	1980.45								5.91	32.44	53.73	8.69
36	1913.92	0	0	0	0	0	0	0	0	32.8571	0	0	0	0	0	0	0	0	0	0	0	0	0	20	0	0	10	15	0	0	0	0	0	0	0	0	18	1977.77	470.235	6.67	33.35	53.36	0	0	5.1206	5.95	32.76	50.64	10.71
38	1909.03	0	0	0	8.568	0	0	0	0	92.82	0	0	0	0	0	0	0	0	0	0	0	0	0	0	0	14.28	0	3.57	0	0	0	7.14	0	0	0	7.14	19	1974.81								6.28	30.69	51.27	10.67
40	1904.13	11.1	11.1	22.2	0	66.6	0	0	88.8	2852.7	0	0	277.5	22.2	0	0	0	0	47.175	0	0	11.1	11.1	0	0	0	11.1	11.1	0	0	0	0	0	0	44.4	44.4	20	1972.3	462.88	63.4487	21.04	47.34	5.26	0	7.2286	6.19	27.91	58.5	10.68
42	1899.24	0	0	13.3	0	106.4	13.3	66.5	0	2513.7	0	0	79.8	0	3.325	0	0	0	0	0	0	0	26.6	0	0	0	0	0	0	0	0	0	0	0	13.3	53.2	21	1968.75								7.67	22.07	57.93	16.9
44	1894.34	0	0	9.09	0	90.9	9.09	0	0	1827.09	0	0	27.27	0	9.09	0	0	0	9.09	0	0	0	0	0	0	0	0	9.09	0	0	0	0	0	9.09	27.27	27.27	22	1966.77	256.386	37.05	14.82	7.41	0	0	4.6396	7.08	22.38	64.88	12.73
46	1889.45	0	0	17.4	0	78.3	0	0	0	1331.1	0	0	0	0	0	0	0	0	0	0	0	0.54375	26.1	0	0	0	0	0	0	0	0	0	0	0	8.7	8.7	23	1965.02								7.36	21.75	60.35	15.32
48	1884.55	0	0	5.55	0	44.4	0	11.1	0	1032.3	0	11.1	22.2	0	0	0	0	0	99.9	0	0	0	0	33.3	0	0	0	22.2	0	0	0	0	0	0	77.7	77.7	24	1962.59	149.94	0	0	0	0	0	1.4581	7.3	22.97	58.43	15.21
50	1879.66	0	0	0	0	0	0	0	0	504.56	0	0	171.36	0	0	0	0	0	0	0	0	0	0	19.04	0	0	9.52	19.04	0	0	0	9.52	0	0	85.68	95.2	25	1958.98								6.56	28.55	54.82	13.16
52	1874.76	0	0	0	0	0	0	0	0	92.28	0	0	1291.92	0	0	0	0	0	0	0	0	3.845	0	153.8	0	0	7.69	15.38	0	0	0	0	0	3.845	322.98	322.98	26	1956.2	99.96	0	0	14.28	0	19.04	2.1326	7.56	24.63	50.87	16.07
54	1869.87	0	0	0	0	0	0	0	0	59.28	0	0	466.83	0	0	0	0	0	0	0	0	0	0	81.51	0	0	22.23	44.46	0	0	0	7.41	0	0	44.46	44.46	27	1952.41								6.51	26.58	69.41	4.01
56	1864.97	0	0	0	0	0	0	0	0	160	0	0	876	0	0	0	0	0	0	0	0	0	0	160	10	32	0	120	0	0	0	10	0	0	60	60	28	1947.94	158.27	0	7.35	17.64	0	31.36	3.7315	6.67	26.2	58.92	13.43
58	1860.08	0	0	11.8	0	11.8	0	11.8	0	0	0	0	625.4	0	0	0	0	0	35.4	0	0	0	0	354	0	0	23.6	147.5	0	0	0	0	0	0	23.6	35.4	29	1942.15								7.79	22.46	56.02	18.11
60	1855.18	0	0	0	0	0	0	0	0	0	0	0	166.5	0	0	0	0	0	33.3	0	0	0.69375	0	177.6	0	11.1	77.7	99.9	0	0	0	11.1	0	0	0	0	30	1937.29	260.13	0	13.34	26.68	0	0	4.8124	6.69	27.85	53.76	14.3
																																					31	1936.45								6.26	29.97	53.19	11.47
																																					32	1934.06	60.4167	12.5	0	50	0	0	3.1468	6.93	26.53	55.68	14.92
																																					33	1923.15								6.23	28.58	62.78	8.6404
																																					34	1918.59	172	48	0	96	0	0	3.8311	7.35	23.09	58.27	16.02
																																					35	1915.03								6.82	26.11	58.22	13.55
																																					36	1913.92	32.8571	52.8571	25	0	0	0	4.7663	5.59	33.88	55.89	8.99
																																					37	1911.33								4.93	39.96	47.93	4.95
																																					38	1909.03	101.388	14.28	10.71	7.14	7.14	42.84	3.457	4.67	42.16	50.66	6.2
																																					39	1906.44								5.49	35.47	50.43	8.61
																																					40	1904.13	3399.38	22.2	22.2	88.8	0	88.8	3.7332	6.36	29.97	49.74	12.3
																																					41	1901.54								8.35	21.04	48.88	20.28
																																					42	1899.24	2796.33	26.6	0	66.5	93.1	106.4	2.6209	9.1	16.6	55.31	24.97
																																					43	1896.65								9.73	18.17	46.79	25.21
																																					44	1894.34	1981.62	0	18.18	54.54	0	72.72	2.5187	5.79	32.06	53.75	9.25
																																					45	1891.75								6.64	26.06	55.28	14.82
																																					46	1889.45	1426.8	26.6437	0	17.4	139.2	0	2.0561	6.39	27.54	54.91	13.5
																																					47	1886.86								5.67	34.11	51.12	9.39
																																					48	1884.55	1226.55	33.3	22.2	155.4	0	88.8	3.7266	6.06	30.38	56.29	9.61
																																					49	1881.96								6.39	26.18	59.02	10.97
																																					50	1879.66	675.92	19.04	38.08	180.88	9.52	0	3.4722	6.16	28.35	56.88	10.95
																																					51	1877.07								5.53	33.33	54.69	6.25
																																					52	1874.76	1384.2	157.645	26.915	645.96	0	0	2.835	5.73	32.11	55.23	12.42
																																					53	1872.17								5.35	35.06	54.83	7.79
																																					54	1869.87	526.11	81.51	74.1	88.92	0	59.28	4.0336	6.4	28.1	54.57	11.99
																																					55	1867.27								4.66	42.9	45.3	5.6
																																					56	1864.97	1036	202	130	120	20	64	4.1182	5.17	38.88	43.51	9.04
																																					57	1862.38								6.1	30.47	56.67	11.23
																																					58	1860.08	696.2	354	171.1	59	11.8	141.6	4.6142	5.35	36.65	51.26	7.05
																																					59	1857.48								5.6	35.41	47.04	7.57
																																					60	1855.18	199.8	189.394	188.7	0	0	88.8	5.8829	5.81	33.99	47.58	8.97
[truncated: 3 more columns]
